# Supplementary material for: Hydralazine and Enzalutamide: Synergistic Partners against Prostate Cancer
Source: Biomedicines. 2021 Aug 7;9(8):976. doi: 10.3390/biomedicines9080976 (PMC8391120; doi:10.3390/biomedicines9080976)
Supplement: Supplementary file 1 [file biomedicines-09-00976-s001.zip]

Archive with 1 entries (1 files):
- biomedicines-1257361-supplementary.pdf
